# Supplementary material for: Release factor-dependent ribosome rescue by BrfA in the Gram-positive bacterium Bacillus subtilis
Source: Nat Commun. 2019 Nov 27;10:5397. doi: 10.1038/s41467-019-13408-7 (PMC6881298; doi:10.1038/s41467-019-13408-7)
Supplement: Supplementary file 4 — Source Data [file 41467_2019_13408_MOESM4_ESM.xlsx]

## Sheet: Fig. 2d
column #	1	2	3	4	5	6
Strain name	NAB1509	NAB1514	NAB1510	NAB1515	NAB1511	NAB1516
Description	brfA+ / SmpB+	brfA+ / DsmpB	brfA62 / SmpB+	brfA62 / DsmpB	brfA(no_term) / SmpB+	brfA(no_term) / DsmpB
b-gal activity 1st trial	4.71705	3.89782	133.064	123.366	85.896	96.1526
b-gal activity 2nd trial	4.43901	4.00206	126.989	122.782	85.377	91.9853
b-gal activity 3rd trial	4.77171	4.2684	133.219	115.956	91.2472	87.5261
b-gal activity average	4.64259	4.05609	131.091	120.701	87.5067	91.888
Standard deviation	0.145672	0.156038	2.90117	3.36429	2.65338	3.52245
